# Supplementary material for: Microbial Profiling of Buffalo Mozzarella Whey and Ricotta Exhausted Whey: Insights into Potential Probiotic Subdominant Strains
Source: Microorganisms. 2025 Aug 1;13(8):1804. doi: 10.3390/microorganisms13081804 (PMC12388355; doi:10.3390/microorganisms13081804)
Supplement: Supplementary file 1 [file microorganisms-13-01804-s001.zip]

Archive with 1 entries (1 files):
- microorganisms-3733294-supplementary.pdf
